# Supplementary material for: BiGG: a Biochemical Genetic and Genomic knowledgebase of large scale metabolic reconstructions
Source: BMC Bioinformatics. 2010 Apr 29;11:213. doi: 10.1186/1471-2105-11-213 (PMC2874806; doi:10.1186/1471-2105-11-213)
Supplement: Additional file 1 — Table 1 - Contents of BiGG. BiGG currently contains 7 reconstructions including two versions of E. coli. There are a total of 7234 unique reactions and exchanges in the database. Exchange reactions carry metabolites from the extracellular 'compartment' across the system boundary and are not technically part of the metabolic reconstruction. Translocation reactions carry a metabolite between compartments (possibly performing other transformations). Reactions can be gene associated or not. Every reconstruction contains the 'cytosol' and 'extracellular' compartment. Human and yeast contain 'endoplasmic reticulum', 'mitochondria', 'peroxisome', 'nucleus'. The 'periplasm' in iAF1260, vacuole in yeast, and lysosome in human are unique to these reconstructions. [file 1471-2105-11-213-S1.XLS]

## Sheet: Sheet1
Table 1
Organism	E coli		S cerevisiae	H sapiens	H pylori	M barkeri	S aureus	Total
Reconstruction	iJR904	iAF1260	iND750	Recon 1	iIT341	iAF692	iSB619
Reactions + exchanges	1074	2381	1265	3743	551	689	741	7234
Exchanges	143	299	116	406	74	70	84	626
translocation rxns	203	718	308	1190	82	88	108	2397
non-translocation rxns	728	1364	841	2147	395	531	549	4211
gene associated rxns	873	1944	810	2307	355	509	581	5116
non gene associated	58	138	339	1030	122	110	76	7158
non gene, non transport	40	82	123	335	83	76	49	4153
Metabolites	625	1039	646	1509	412	558	577	2556
Compartments	1+1	2+1	7+1	7+1	1+1	1+1	1+1	9+1
Genes	904	1260	750	1905	339	692	619	5582
Proteins	817	1148	713	2004	339	541	537	4526
Citations	143	325	N/A	1596	N/A	59	N/A	1982
