# Supplementary material for: BiGG: a Biochemical Genetic and Genomic knowledgebase of large scale metabolic reconstructions
Source: BMC Bioinformatics. 2010 Apr 29;11:213. doi: 10.1186/1471-2105-11-213 (PMC2874806; doi:10.1186/1471-2105-11-213)
Supplement: Additional file 2 — Table 2 - Orphan reactions. 58 E. coli iJR904 orphan (non-gene associated) reactions are categorized by current status. 'Found in 1260' shows whether the reactions are found in reconstruction iAF1260. 'Y*' indicates that the reaction is found in iAF1260 in modified form (usually because of the addition of the periplasm compartment). Notes: spont. -spontaneous, lump - lumped reaction, virtual - virtual reaction, P - H. pylori, S - S. aureus, Y - S. cerevisiae, H - H. sapiens, [file 1471-2105-11-213-S2.XLS]

## Sheet: Sheet3
	abbreviation	found in 1260	name	equation	subsystem	compartment	ecnumber	reversible	translocation	Notes
spontaneous	ATPM	Y	ATP maintenance requirement	[c] : atp + h2o --> adp + h + pi	Unassigned	Cyt.		N	N	virtual
	G5SADs	Y	L-glutamate 5-semialdehyde dehydratase (spontaneous)	[c] : glu5sa --> 1pyr5c + h + h2o	Arginine and Proline Metabolism	Cyt.		N	N	spont.
	DHPTDCs	Y	4,5-dihydroxy-2,3-pentanedione cyclization (spontaneous)	[c] : dhptd --> h2o + hmfurn	Methionine Metabolism	Cyt.		N	N	spont.
	ACALDt	Y*	acetaldehyde reversible transport	acald[e] <==> acald[c]	Transport, Extracellular	Cyt., Ext.		Y	Y	spont.
	CO2t	Y*	CO2 transporter via diffusion	co2[e] <==> co2[c]	Transport, Extracellular	Cyt., Ext.		Y	Y	spont.
	H2Ot	Y*	H2O transport via diffusion	h2o[e] <==> h2o[c]	Transport, Extracellular	Cyt., Ext.		Y	Y	spont.
	O2t	Y*	o2 transport (diffusion)	o2[e] <==> o2[c]	Transport, Extracellular	Cyt., Ext.		Y	Y	spont.
removed	AHC	N	adenosylhomocysteinase	[c] : ahcys + h2o <==> adn + hcys-L	Methionine Metabolism	Cyt.	3.3.1.1	Y	N	B,H
	DKMPPD2	N	2,3-diketo-5-methylthio-1-phosphopentane degradation	[c] : dkmpp + (3) h2o --> 2kmb + for + (6) h + pi	Arginine and Proline Metabolism	Cyt.		N	N
	PPTGS	N	Peptidoglycan subunit synthesis	[c] : uaagmda --> h + peptido_EC + udcpdp	Cell Envelope Biosynthesis	Cyt.		N	N
	ECAP_EC	N	ECA polymerization (Ecoli)	[c] : unagamuf --> eca_EC + h + udcpdp	Cell Envelope Biosynthesis	Cyt.		N	N
	NADDPe	N	NAD diphosphatase (extracellular)	[e] : h2o + nad --> amp + (2) h + nmn	Cofactor & Prosthetic Group Biosynth.	Ext.	3.6.1.22	N	N
	PAPA_EC	N	Phosphatidate phosphatase	[c] : h2o + (0.02) pa_EC --> (0.02) 12dgr_EC + pi	Cell Envelope Biosynthesis	Cyt.	3.1.3.4	N	N	lump
	PEPT_EC	N	ethanolamine phosphotransferase	[c] : cmp + h + (0.02) pe_EC <==> (0.02) 12dgr_EC + cdpea	Cell Envelope Biosynthesis	Cyt.	2.7.8.1	Y	N	lump
gene found	ABUTD	Y	Aminobutyraldehyde dehydrogenase	[c] : 4abutn + h2o + nad --> 4abut + (2) h + nadh	Arginine and Proline Metabolism	Cyt.	1.2.1.19	N	N	C,H
	PPNCL2	Y	phosphopantothenate-cysteine ligase	[c] : 4ppan + ctp + cys-L --> 4ppcys + cmp + h + ppi	Cofactor & Prosthetic Group Biosynth.	Cyt.	6.3.2.5	N	N	C,B,S
	PPCDC	Y	phosphopantothenoylcysteine decarboxylase	[c] : 4ppcys + h --> co2 + pan4p	Cofactor & Prosthetic Group Biosynth.	Cyt.	4.1.1.36	N	N	C,B,S,H
	PGL	Y	6-phosphogluconolactonase	[c] : 6pgl + h2o --> 6pgc + h	Pentose Phosphate Pathway	Cyt.	3.1.1.31	N	N	P,Y,C,H
	PTRCTA	Y	Putrescine Transaminase	[c] : akg + ptrc --> 4abutn + glu-L	Arginine and Proline Metabolism	Cyt.	2.6.1.29	N	N	C
	SDPTA	Y	succinyldiaminopimelate transaminase	[c] : akg + sl26da <==> glu-L + sl2a6o	Threonine and Lysine Metabolism	Cyt.	2.6.1.17	Y	N	P,C,S
	DPCOAK	Y	dephospho-CoA kinase	[c] : atp + dpcoa --> adp + coa + h	Cofactor & Prosthetic Group Biosynth.	Cyt.	2.7.1.24	N	N	P,C,S,B,S
	TMKr	Y*	thiamine kinase	[c] : atp + thm <==> adp + h + thmmp	Cofactor & Prosthetic Group Biosynth.	Cyt.	2.7.1.89	Y	N	C*
	KDOPP	Y	3-deoxy-manno-octulosonate-8-phosphatase	[c] : h2o + kdo8p --> kdo + pi	Cell Envelope Biosynthesis	Cyt.	3.1.3.45	N	N	C
	UDCPDP	Y	undecaprenyl-diphosphatase	[c] : h2o + udcpdp --> h + pi + udcpp	Cell Envelope Biosynthesis	Cyt.	3.6.1.27	N	N	C
	A5PISO	Y	arabinose-5-phosphate isomerase	[c] : ru5p-D <==> ara5p	Alternate Carbon Metabolism	Cyt.	5.3.1.13	Y	N	C
	ACt2r	Y*	acetate reversible transport via proton symport	ac[e] + h[e] <==> ac[c] + h[c]	Transport, Extracellular	Cyt., Ext.		Y	Y	Y, C*
	ASNt2r	Y*	L-asparagine reversible transport via proton symport	asn-L[e] + h[e] <==> asn-L[c] + h[c]	Transport, Extracellular	Cyt., Ext.		Y	Y	Y, C*
	CYSabc	Y*	L-cysteine transport via ABC system	atp[c] + cys-L[e] + h2o[c] --> adp[c] + cys-L[c] + h[c] + pi[c]	Transport, Extracellular	Cyt., Ext.		N	Y	C*
unresolved reactions	UNK3	Y	2-keto-4-methylthiobutyrate transamination	[c] : 2kmb + glu-L --> akg + met-L	Arginine and Proline Metabolism	Cyt.		N	N
	PMDPHT	Y	pyrimidine phosphatase	[c] : 5aprbu + h2o --> 4r5au + pi	Cofactor & Prosthetic Group Biosynth.	Cyt.		N	N	S
	MTRI	Y	5-methylthioribose-1-phosphate isomerase	[c] : 5mdr1p <==> 5mdru1p	Arginine and Proline Metabolism	Cyt.	5.3.1.23	Y	N
	MDRPD	Y	5-Methylthio-5-deoxy-D-ribulose 1-phosphate dehydratase	[c] : 5mdru1p --> dkmpp + h2o	Arginine and Proline Metabolism	Cyt.		N	N
	MTRK	Y	5-methylthioribose kinase	[c] : 5mtr + atp --> 5mdr1p + adp + h	Arginine and Proline Metabolism	Cyt.	2.7.1.100	N	N
	ALATA_L	Y	L-alanine transaminase	[c] : akg + ala-L <==> glu-L + pyr	Alanine and Aspartate Metabolism	Cyt.	2.6.1.2	Y	N	Y,B,H
	CMPN	Y	CMP nucleosidase	[c] : cmp + h2o --> csn + r5p	Nucleotide Salvage Pathway	Cyt.	3.2.2.10	N	N
	DNMPPA	Y	Dihydroneopterin monophosphate dephosphorylase	[c] : dhpmp + h2o --> dhnpt + pi	Cofactor & Prosthetic Group Biosynth.	Cyt.		N	N	P,Y,S
	DKMPPD	Y	2,3-diketo-5-methylthio-1-phosphopentane degradation	[c] : dkmpp + h2o + o2 --> 2kmb + for + (2) h + pi	Arginine and Proline Metabolism	Cyt.		N	N
	SSALx	Y	succinate-semialdehyde dehydrogenase (NAD)	[c] : h2o + nad + sucsal --> (2) h + nadh + succ	Arginine and Proline Metabolism	Cyt.	1.2.1.24	N	N	B,H
	NADPPPS	Y	NADP phosphatase	[c] : h2o + nadp --> nad + pi	Cofactor & Prosthetic Group Biosynth.	Cyt.		N	N
	NMNN	Y	NMN nucleosidase	[c] : h2o + nmn --> h + ncam + r5p	Cofactor & Prosthetic Group Biosynth.	Cyt.	3.2.2.14	N	N
	NMNDA	Y	nicotinamide-nucleotide amidase	[c] : h2o + nmn --> nh4 + nicrnt	Cofactor & Prosthetic Group Biosynth.	Cyt.	3.5.1.42	N	N
	BPNT	Y	3',5'-bisphosphate nucleotidase	[c] : h2o + pap --> amp + pi	Cysteine Metabolism	Cyt.	3.1.3.7	N	N	Y,H
	PDXPP	Y	Pyridoxine 5-phosphate phosphatase	[c] : h2o + pdx5p --> pi + pydxn	Cofactor & Prosthetic Group Biosynth.	Cyt.		N	N	H
	HYPOE	Y	hypothetical enyme	[c] : h2o + pyam5p --> pi + pydam	Cofactor & Prosthetic Group Biosynth.	Cyt.		N	N	H
	PYDXPP	Y	Pyridoxal 5-phosphate phosphatase	[c] : h2o + pydx5p --> pi + pydx	Cofactor & Prosthetic Group Biosynth.	Cyt.		N	N	H
	FFSD	Y	beta-fructofuranosidase (invertase, saccharase)	[c] : h2o + suc6p --> fru + g6p	Alternate Carbon Metabolism	Cyt.	3.2.1.26	N	N
	MME	Y	methylmalonyl-CoA epimerase	[c] : mmcoa-R <==> mmcoa-S	Alternate Carbon Metabolism	Cyt.	5.1.99.1	Y	N
unresolved transports	12PPDt	Y*	S-Propane-1,2-diol facilitated transport	12ppd-S[e] <==> 12ppd-S[c]	Transport, Extracellular	Cyt., Ext.		Y	Y
	DAPabc	Y*	M-diaminopimelic acid ABC transport	26dap-M[e] + atp[c] + h2o[c] --> 26dap-M[c] + adp[c] + h[c] + pi[c]	Transport, Extracellular	Cyt., Ext.		N	Y
	ASNabc	Y*	L-asparagine transport via ABC system	asn-L[e] + atp[c] + h2o[c] --> adp[c] + asn-L[c] + h[c] + pi[c]	Transport, Extracellular	Cyt., Ext.		N	Y
	DHAt	Y*	Dihydroxyacetone transport via facilitated diffusion	dha[e] <==> dha[c]	Transport, Extracellular	Cyt., Ext.		Y	Y
	ETOHt2r	Y*	ethanol reversible transport via proton symport	etoh[e] + h[e] <==> etoh[c] + h[c]	Transport, Extracellular	Cyt., Ext.		Y	Y
	GUAt	Y*	Guanine transport	gua[e] <==> gua[c]	Transport, Extracellular	Cyt., Ext.		Y	Y	H
	PYRt2r	Y*	pyruvate reversible transport via proton symport	h[e] + pyr[e] <==> h[c] + pyr[c]	Transport, Extracellular	Cyt., Ext.		Y	Y	H
	HYXNt	Y*	Hypoxanthine transport	hxan[e] <==> hxan[c]	Transport, Extracellular	Cyt., Ext.		Y	Y	H
	NMNt7	Y*	NMN transport via NMN glycohydrolase	h2o[c] + nmn[e] --> h[c] + ncam[c] + r5p[c]	Transport, Extracellular	Cyt., Ext.	3.2.2.14	N	Y
	NACUP	Y*	Nicotinic acid uptake	nac[e] --> nac[c]	Transport, Extracellular	Cyt., Ext.		N	Y
	XANt	Y*	xanthine reversible transport	xan[e] <==> xan[c]	Transport, Extracellular	Cyt., Ext.		Y	Y	S
